# Supplementary material for: The Exoproteome of Staphylococcus pasteuri Isolated from Cervical Mucus during the Estrus Phase in Water Buffalo (Bubalus bubalis)
Source: Biomolecules. 2022 Mar 15;12(3):450. doi: 10.3390/biom12030450 (PMC8946806; doi:10.3390/biom12030450)
Supplement: Supplementary file 1 [file biomolecules-12-00450-s001.zip]

Archive with 3 entries (3 files):
- Supplementary File S1.pdf
- Supplementary File S2.pdf
- Supplementary File S3.xls
