# Supplementary material for: The Exoproteome of Staphylococcus pasteuri Isolated from Cervical Mucus during the Estrus Phase in Water Buffalo (Bubalus bubalis)
Source: Biomolecules. 2022 Mar 15;12(3):450. doi: 10.3390/biom12030450 (PMC8946806; doi:10.3390/biom12030450)
Supplement: Supplementary file 1 [file biomolecules-12-00450-s001.zip › Supplementary File S3.xls]

## Sheet: Lipoprotein spectra
Sequence: FFVDEGLIK, Charge: +2, Monoisotopic m/z: 534.29133 Da (-0.89 mmu/-1.67 ppm), MH+: 1067.57539 Da, RT: 27.5609 min,
Identified with: Sequest HT (v1.17); XCorr:1.69, Percolator q-Value:0.0e0, Percolator PEP:5.7e-2, Ions matched by search engine: 0/0
Fragment match tolerance used for search: 0.05 Da
Fragments used for search: b; b-H2O; y; y-H2O; y-NH3
Protein references (2):
- Lipoprotein OS=Staphylococcus pasteuri OX=45972 GN=UF70_0513 PE=3 SV=1
#1	Immonium	b⁺	b²⁺	Seq.	y⁺	y²⁺	#2
1	120.08078	148.07569	74.54148	F			9
2	120.08078	295.14410	148.07569	F	920.50876	460.75802	8
3	72.08078	394.21252	197.60990	V	773.44035	387.22381	7
4	88.03930	509.23946	255.12337	D	674.37193	337.68960	6
5	102.05496	638.28205	319.64467	E	559.34499	280.17613	5
6	30.03383	695.30352	348.15540	G	430.30240	215.65484	4
7	86.09643	808.38758	404.69743	L	373.28093	187.14410	3
8	86.09643	921.47165	461.23946	I	260.19687	130.60207	2
9	101.10732			K	147.11280	74.06004	1
	Sequence: GATVYVSNNPAEQGR, Charge: +2, Monoisotopic m/z: 781.88119 Da (-0.33 mmu/-0.42 ppm), MH+: 1562.75510 Da, RT: 15.3244 min,
	Identified with: Sequest HT (v1.17); XCorr:1.26, Percolator q-Value:0.0e0, Percolator PEP:8.3e-2, Ions matched by search engine: 0/0
	Fragment match tolerance used for search: 0.05 Da
	Fragments used for search: b; b-H₂O; b-NH₃; y; y-H₂O; y-NH₃
	Protein references (2):
	- Lipoprotein OS=Staphylococcus pasteuri OX=45972 GN=UF70_0513 PE=3 SV=1
	- Lipoprotein OS=Staphylococcus pasteuri OX=45972 GN=B8W95_05765 PE=3 SV=1
	#1	Immonium	b⁺	b²⁺	Seq.	y⁺	y²⁺	#2
	1	30.03383	58.02874	29.51801	G			15
	2	44.04948	129.06585	65.03657	A	1505.73430	753.37079	14
	3	74.06004	230.11353	115.56040	T	1434.69718	717.85223	13
	4	72.08078	329.18195	165.09461	V	1333.64950	667.32839	12
	5	136.07569	492.24527	246.62628	Y	1234.58109	617.79418	11
	6	72.08078	591.31369	296.16048	V	1071.51776	536.26252	10
	7	60.04439	678.34572	339.67650	S	972.44935	486.72831	9
	8	87.05529	792.38864	396.69796	N	885.41732	443.21230	8
	9	87.05529	906.43157	453.71942	N	771.37439	386.19083	7
	10	70.06513	1003.48434	502.24581	P	657.33146	329.16937	6
	11	44.04948	1074.52145	537.76436	A	560.27870	280.64299	5
	12	102.05496	1203.56404	602.28566	E	489.24159	245.12443	4
	13	101.07094	1331.62262	666.31495	Q	360.19899	180.60314	3
	14	30.03383	1388.64408	694.82568	G	232.14042	116.57385	2
	15	129.11347			R	175.11895	88.06311	1
